# Supplementary material for: Genome-Wide Identification and Comparative Analysis of the ASR Gene Family in the Rosaceae and Expression Analysis of PbrASRs During Fruit Development
Source: Front Genet. 2021 Dec 22;12:792250. doi: 10.3389/fgene.2021.792250 (PMC8727533; doi:10.3389/fgene.2021.792250)
Supplement: Supplementary file 1 [file Table2.XLSX]

## Sheet: Table S1
Table S1 List of primers used in this work
Primer Name	Purpose	Primer sequence(5'→3')
PbrASR1-F	qRT-PCR	AAATACATCGAACGCGGCCT
PbASR1-R	qRT-PCR	AGCTTCAAATCTCGGTGGCA
PbrASR2-F	qRT-PCR	GCAAGTTGGCAGATGTGTGG
PbASR2-R	qRT-PCR	GGTGATCCTTGGATTTGCAACAA
PbrASR3-F	qRT-PCR	GAGCGTGACCAGCCTAAACA
PbASR3-R	qRT-PCR	CGGATAGCCTGAAAAGCTACCA
PbrActin-F	qRT-PCR	CAATGTGCCTGCCATGTATG
PbrActin-R	qRT-PCR	CCAGCAGCTTCCATTCCAAT
PbrASR1 user forward	PbrASR1 cloning in Nicotiana benthamiana leaves expression vector PC1300 for subcellular localization	ATGTCTGAAGAGAAGCACCACCG
PbrASR1 user reversed		GAAGAGGTGGTGCTTCTTCTTTCC
PbrASR3 user forward	PbrASR3 cloning in Nicotiana benthamiana leaves expression vector PC1300 for subcellular localization	ATGTCGGAAGAGAAGCAACACC
PbrASR3 user reversed		GAAGAGGTGGTGATTCTTCTTTCC
