# Supplementary material for: Genome-Wide Identification and Comparative Analysis of the ASR Gene Family in the Rosaceae and Expression Analysis of PbrASRs During Fruit Development
Source: Front Genet. 2021 Dec 22;12:792250. doi: 10.3389/fgene.2021.792250 (PMC8727533; doi:10.3389/fgene.2021.792250)
Supplement: Supplementary file 2 [file Table3.XLSX]

## Sheet: Table S2
Table S2 Numbers of ASR genes from different origins in eight Roseceae genomes
Species	No. of ASR genes	No. of ASR genes from different origins (percentage)
		Singleton	WGD	Tandem	Proximal	Dispersed
Chinese white pear	3	0	2 (66.7)	1 (33.3)	0	0
Apple	3	0	2 (66.7)	1 (33.3)	0	0
Peach	3	3 (100)	0	0	0	0
Strawberry	1	1 (100)	0	0	0	0
Japanese apricot	5	0	0	0	0	5 (100)
Black raspberry	1	1 (100)	0	0	0	0
Cherry	8	0	0	3 (37.5)	2 (25)	3 (37.5)
European pear	3	3 (100)	0	0	0	0
