# Supplementary material for: Genome-Wide Identification and Comparative Analysis of the ASR Gene Family in the Rosaceae and Expression Analysis of PbrASRs During Fruit Development
Source: Front Genet. 2021 Dec 22;12:792250. doi: 10.3389/fgene.2021.792250 (PMC8727533; doi:10.3389/fgene.2021.792250)
Supplement: Supplementary file 4 [file Table4.XLSX]

## Sheet: Table S3
Table S3 Details of cis-acting elements detected in the pear ASR gene promoters
	Cis element	Sequence	Number of cis elements			Function
			PbrASR1	PbrASR2	PbrASR3
Associated with plant hormones	ABRE	ACGTG	1	2	3	cis-acting element involved in the abscisic acid responsiveness
	CGTCA-motif	CGTCA	1	0	2	cis-acting regulatory element involved in the MeJA-responsiveness
	GARE-motif	TCTGTTG	1	0	0	gibberellin-responsive element
	P-box	CCTTTTG	1	0	0	gibberellin-responsive element
	TCA-element	CCATCTTTTT	1	1	2	cis-acting element involved in salicylic acid responsiveness
	TGACG-motif	TGACG	1	0	2	cis-acting regulatory element involved in the MeJA-responsiveness
	AuxRR-core	GGTCCAT	0	0	1	cis-acting regulatory element involved in auxin responsiveness
	TGA-box	TGACGTAA	0	0	2	part of an auxin-responsive element
Related to physiological and environmental responsiveness	ATC-motif	AGTAATCT	2	2	0	part of a conserved DNA module involved in light responsiveness
	Box 4	ATTAAT	3	4	4	part of a conserved DNA module involved in light responsiveness
	MBS	CAACTG	1	0	1	MYB binding site involved in drought-inducibility
	TC-rich repeats	ATTCTCTAAC	0	2	1	cis-acting element involved in defense and stress responsiveness
	chs-CMA1a	TTACTTAA	1	1	1	part of a light responsive element
