# Supplementary material for: Genome-Wide Identification and Comparative Analysis of the ASR Gene Family in the Rosaceae and Expression Analysis of PbrASRs During Fruit Development
Source: Front Genet. 2021 Dec 22;12:792250. doi: 10.3389/fgene.2021.792250 (PMC8727533; doi:10.3389/fgene.2021.792250)
Supplement: Supplementary file 5 [file Table1.XLSX]

## Sheet: Table 1
Table 1 Characteristics of the ASR proteins
Gene name	Subfamily	Protein length(aa)	Protein Molecular Weight (Da)	PI	GRAVY	Formula	Aliphatic index
Pbr030467.1 (PbrASR1)	I	203	22353.75	5.63	-1.426	C961H1430N292O328S1	32.36
Pbr019476.1 (PbrASR2)	I	182	19815.2	5.96	-1.387	C850H1274N264O285S2	33.41
Pbr019477.1 (PbrASR3)	II	134	15285.64	6.1	-1.439	C671H1007N199O212S1	44.63
FvH4_2g13410.1 (FvASR1)	II	192	21019.5	6.03	-1.278	C912H1355N267O306S2	33.7
MD05G1028100 (MdASR1)	I	202	22125.46	5.74	-1.421	C953H1406N290O323S1	30.59
MD10G1029000 (MdASR2)	II	133	15045.43	6.17	-1.276	C664H991N197O205S1	47.89
MD10G1029100 (MdASR3)	IV	119	13512.7	9.69	-0.639	C603H975N181O166S3	82.86
Pav_sc0000863.1_g110.1.mk (PavASR1)	I	153	16415.40	5.36	-1.082	C704H1042N210O244S2	41.57
Pav_sc0001830.1_g020.1.br (PavASR2)	III	283	29989.8	5.39	-1.54	C1241H1845N405O470S1	17.67
Pav_sc0000863.1_g090.1.br (PavASR3)	III	277	29351.20	5.53	-1.537	C1215H1811N399O457S1	18.05
Pav_sc0002659.1_g080.1.br (PavASR4)	III	269	28063.26	5.53	-1.271	C1170H1766N374O433S2	28.03
Pav_sc0000863.1_g020.1.br (PavASR5)	III	276	29150.8	5.13	-1.523	C1206H1783N391O460S1	18.12
Pav_sc0000863.1_g060.1.br (PavASR6)	IV	66	7697.42	6.18	-1.432	C337H507N103O104S1	38.64
Pav_sc0002659.1_g070.1.br (PavASR7)	IV	66	7730.45	6.24	-1.538	C337H510N104O105S1	37.12
Pav_sc0005261.1_g020.1.br (PavASR8)	IV	110	12569.69	6.26	-1.328	C550H824N170O170S1	41
pycom05g02020 (PcoASR1)	I	202	22051.46	5.7	-1.367	C950H1412N288O322S1	33.02
pycom10g01890 (PcoASR2)	II	134	15271.62	6.1	-1.436	C670H1005N199O212S1	43.88
pycom10g01910 (PcoASR3)	II	135	15461.92	6.48	-1.393	C685H1015N207O205S1	44.3
Pm027899 (PmASR1)	I	148	15176.75	5	-1.105	C651H931N191O232S1	29.12
Pm001734 (PmASR2)	I	141	15941.49	6.19	-1.293	C698H1064N214O216S1	51.99
Pm031043 (PmASR3)	III	223	23848	5.66	-1.312	C1007H1505N315O360S2	28.07
Pm028905 (PmASR4)	IV	234	26031.57	5.66	-0.978	C1113H1749N343O369S6	56.28
Pm028428 (PmASR5)	IV	66	7661.35	6.2	-1.438	C335H499N105O102S1	38.64
Prupe.6G160200.1 (PruASR1)	I	98	11027.03	6.4	-1.364	C474H729N149O153S2	40.82
Prupe.8G034100.1 (PruASR2)	I	193	20759.86	5.68	-1.335	C893H1302N272O305S1	30.52
Prupe.8G034200.1 (PruASR3)	III	311	33221.78	5.62	-1.374	C1399H2089N445O501S2	27.36
Ro02_G25954 (RocASR1)	II	192	21091.48	5.77	-1.319	C913H1355N269O310S1	34.69
