# Supplementary material for: Genome-Wide Identification and Comparative Analysis of the ASR Gene Family in the Rosaceae and Expression Analysis of PbrASRs During Fruit Development
Source: Front Genet. 2021 Dec 22;12:792250. doi: 10.3389/fgene.2021.792250 (PMC8727533; doi:10.3389/fgene.2021.792250)
Supplement: Supplementary file 6 [file Table5.XLSX]

## Sheet: Table S4
Table S4 Prediction of subcellular localization of PbrASRs protein in pear
Gene name	Possible location
PbrASR1	nucleus, cytoplasm
PbrASR2	nucleus, cytoplasm
PbrASR3	nucleus, cytoplasm
